# Supplementary material for: Body shape indices are predictors for estimating fat-free mass in male athletes
Source: PLoS One. 2018 Jan 18;13(1):e0189836. doi: 10.1371/journal.pone.0189836 (PMC5772999; doi:10.1371/journal.pone.0189836)
Supplement: S1 Dataset — (XLSX) [file pone.0189836.s001.xlsx]

## Sheet: LBM_Prediction
							arm	leg											TANITA								BMC						FM						FFM						DXA
Rand	#	Group	ID	sex (1=M) (2=F)	Date	Birth	R=1 L=２	R=1 L=２	GP	Ex	WT 84.1	WT 72.4	Age	BH	BM	BMI	RPI	Rohr kg/m3	%Fat	LBM	waist L4-L5	W//BH	W/BM	BM/W	W/BMI	BMI/W	LARM	RARM	TRUNK	LLEG	RLEG	Head	LARM	RARM	TRUNK	LLEG	RLEG	Head	LARM	RARM	TRUNK	LLEG	RLEG	Head	%FAT	BM	FM	FM /BH	FM /BH2
0.183615	1	Soccer	1001	1	2016-03-17			2	1	0	0	0	19.8333	175.5	63.7	20.6817	43.9438	11.7844	6.2	59.7506	72.5	0.413105	1.13815	87.8621	3.50552	0.285264	132.97	138.47	817.24	506.78	534.33	523.4	197	150.8	2303.9	611.7	614.7	849.5	2603.3	2669.9	26226.8	10118.7	10251.5	3283	7.6	62.534	4.7276	2.69379	1.53492
0.0767673	8	Judo	1002	1	2016-12-15				1	0	1	1	22.1667	181.3	112	34.0739	37.6119	18.7942	25.3	83.664	104.4	0.575841	0.932143	107.28	3.06392	0.326379	239.4	286.96	1044.07	586.41	630.32	548.33	1505.3	1459.2	16721.6	4841.5	4900.3	1089.3	4405.9	4597.6	37416.7	12579.2	12676.2	4112.9	27.8	109.641	30.5172	16.8324	9.2843
0.431678	8	Judo	1003	1	2016-12-13				1	0	1	1	22.5833	184.1	119.7	35.3172	37.3556	19.1837	26.7	87.7401	111.9	0.607822	0.934837	106.971	3.16843	0.315614	279.53	282.09	1051.29	710.49	705.94	439.74	1821.9	1478.7	16813.5	4230.8	3830.5	1136.4	5414.6	5283.8	39953.2	13924.3	14270.7	4332.6	25.3	115.96	29.3118	15.9217	8.64838
0.599064	3	Jumper	1004	1	2016-07-06			1	1	0	0	0	22	174.8	71.8	23.4986	42.0565	13.4431	11.7	63.3994	75.5	0.431922	1.05153	95.0993	3.21296	0.311239	173.71	189.43	877.67	522.2	579.16	519.17	367.8	392.2	4518.3	1108.2	1228.8	869.6	3400.9	3397.1	27751.4	10749.3	10876.3	3368.6	12	70.8898	8.4849	4.85406	2.77692
0.532405	7	Control	1005	1	2016-09-20		1	1	1	1	1	1	27.4167	179.1	99.5	31.0193	38.6505	17.3195	24.4	75.222	109.5	0.61139	1.1005	90.8676	3.53006	0.283281	180.41	197.51	706.89	513.36	499.02	386.69	1490.4	1357	19425.7	4217.9	4047.8	1125.7	3295.6	3577.4	31500.7	10545.1	10445.7	4275.2	32.4	97.7881	31.6645	17.6798	9.87146
0.400352	5	Gymnastic	1006	1	2016-09-20		1	1	1	0	0	0	20.25	160.7	60.4	23.3887	40.9578	14.5542	14.3	51.7628	69.4	0.431861	1.14901	87.0317	2.96725	0.337012	228.6	240.88	778.41	422.84	445.95	534.75	327.4	288.8	2001.7	816.7	721.6	877.1	3562.2	3535.1	25049	8158.5	8415.2	3424.5	8.4	59.8292	5.0333	3.13211	1.94904
0.0269692	7	Control	1007	1	2016-09-28		2	1	1	1	0	0	24.4167	156.4	50.2	20.5225	42.397	13.1218	7	46.686	66.6	0.425831	1.32669	75.3754	3.24522	0.308146	101.93	94.35	424.85	340.69	336.72	465.5	278.3	261.5	2872.9	1340.7	1316.2	899.7	2219	2063.1	18638.2	7189.4	7258.5	3495.4	14.1	49.5969	6.9693	4.45607	2.84915
0.413913	2	Kendo	1008	1	2016-04-21				1	0	0	0	20.5833	166.7	72.3	26.0176	40.015	15.6074	16.6	60.2982	80.2	0.481104	1.10927	90.1496	3.08253	0.324409	183.47	203	708.7	426.78	402.06	472.27	643	597.4	5308.9	2009.4	1927	1014.6	3278.6	3746.9	28135.5	9138.2	9194.6	3646.4	16.1	71.0368	11.5003	6.8988	4.13845
0.840706	8	Judo	1009	1	2016-12-13				1	0	1	1	20.6667	175.8	97.1	31.4182	38.2483	17.8716	21.3	76.4177	91.3	0.51934	0.940268	106.353	2.90596	0.344121	223.63	283.93	979.55	646.91	643.58	461.14	1257.8	1075.7	9987.7	4260.3	3836.5	1060	4226.9	4479.1	33585.8	11527.8	11932.3	4059.5	22.7	94.5281	21.478	12.2173	6.94954
0.538214	1	Soccer	1010	1	2016-03-16			1	1	0	0	0	21.8333	167.3	65.1	23.2589	41.5881	13.9025	11.6	57.5484	75.3	0.45009	1.15668	86.4542	3.23747	0.308883	149.19	160.05	775.15	530.28	502.92	574.51	230.7	246.7	2272.7	1155	791.5	894.2	2795.7	2802.4	27908.1	9222.1	9455.7	3458	8.7	63.9249	5.5908	3.34178	1.99748
0.216348	1	Soccer	1011	1	2016-03-28			1	1	0	0	1	19.1667	172.1	77.8	26.2674	40.3139	15.2629	16.5	64.963	83.9	0.487507	1.07841	92.7294	3.19407	0.31308	149.93	152.38	814.4	575.41	585.34	468.66	846	799.5	8636.2	2614.4	2565.2	983.4	2687.2	2540.9	28059.5	10110	10539.2	3808.9	21.4	76.9365	16.4447	9.55532	5.55219
0.740383	4	Thrower	1012	1	2017-04-19		1	1	1	0	1	1	21.3333	180.3	103	31.6844	38.4636	17.5732	21.5	80.855	95.5	0.529673	0.927184	107.853	3.0141	0.331774	191.81	256.68	1008.12	608.25	675.25	451.59	878.5	868.8	9157	3293.9	3402.6	1068	4180.3	4781.4	40187.9	12803.3	13075.9	4116.1	18.5	101.005	18.6688	10.3543	5.74282
0.260858	5	Gymnastic	1013	1	2016-09-28		1	1	1	0	0	0	19.1667	168.8	61.8	21.6892	42.6949	12.8491	11.8	54.5076	72.3	0.428318	1.1699	85.4772	3.33346	0.299989	213.79	215.07	756.17	450.96	417.01	425.48	300.1	261.6	2281.5	1038.9	789.7	838.5	3370.5	3414.3	26420.8	8303.5	8358.7	3309.5	9	61.1661	5.5103	3.2644	1.93388
0.280191	4	Thrower	1014	1	2017-04-19		1	1	1	0	1	1	23.75	185.8	117.4	34.0077	37.9452	18.3034	26.8	85.9368	111.6	0.600646	0.950596	105.197	3.28161	0.304728	187.76	240.07	853.28	641.87	632.06	362.41	1749.3	1884	19932.9	5447.3	5302.2	1186.4	3457.3	3888.6	35354.4	11464.3	12120.3	4311.2	32.6	109.016	35.5021	19.1077	10.284
0.670823	7	Control	1015	1	2016-09-20		1	1	1	1	1	1	26.1667	177.1	84.1	26.8138	40.4222	15.1405	20.2	67.1118	92.4	0.521739	1.09869	91.0173	3.44598	0.290193	165.73	192.22	605.87	461.68	471.7	434.86	1090.6	1077	12696.8	3598.9	3735.3	1143.7	2845.8	3116.7	29130.3	8849.8	8976.5	4391.3	28.1	82.9848	23.3423	13.1803	7.44229
0.63268	1	Soccer	1016	1	2016-03-28			1	1	0	0	0	21.5	168.2	63	22.2684	42.2713	13.2392	10.5	56.385	75.4	0.448276	1.19683	83.5544	3.38597	0.295337	151.26	154.83	836.32	466.16	483.57	526.17	305.8	253.3	2420.9	852.5	861.2	843	2515.9	2616	26668.8	9527.3	9438.1	3268.3	8.9	62.1894	5.5367	3.29174	1.95704
0.858821	8	Judo	1017	1	2017-05-02		1	1	1	0	0	0	18.9167	171.9	72.2	24.4335	41.2823	14.2138	15.1	61.2978	77.6	0.451425	1.07479	93.0412	3.17597	0.314865	197.69	195.56	806.92	446.25	470.2	476.1	398.9	417.3	3060.5	1851.4	1737.2	943.5	3471	3462.9	27173.7	9740.9	10080.1	3667.6	12.3	68.5977	8.4088	4.89168	2.84566
0.15987	8	Judo	1018	1	2016-12-20				1	0	0	1	21.6667	167.1	83.5	29.9043	38.2309	17.896	17.8	68.637	85.3	0.510473	1.02156	97.8898	2.85243	0.350578	275.93	258.53	1067.14	584.88	628.13	552.07	721.6	414.9	3366.2	1873.8	1412.9	1001.9	4176.2	4501.1	33011.3	11713	12691.1	3870.7	10.7	82.1213	8.7912	5.26104	3.14844
0.537203	2	Kendo	1019	1	2016-04-21				1	0	0	0	21.6667	170.6	66.1	22.7114	42.1935	13.3126	13.4	57.2426	74.5	0.436694	1.12708	88.7248	3.28029	0.304851	187.88	211.2	764.79	503.96	489.83	550.36	438.9	430.6	3022.3	1203.8	1334.6	1031.9	2953	3670.5	26078.5	8861.4	9137.1	4028.3	11.5	64.8989	7.4621	4.37403	2.56391
0.68891	8	Judo	1020	1	2017-05-02		2	2	1	0	0	1	19.9167	169.6	77.7	27.0128	39.7453	15.9273	16.8	64.6464	80.2	0.472877	1.03218	96.8828	2.96896	0.336818	221.04	197.07	979.58	530.23	553.93	580.27	299.6	312.9	2781.7	1370	1580.7	1011.9	4101	3863.7	32253.3	10654.6	11061.3	3911.2	9.6	76.264	7.3568	4.33774	2.55763
0.989446	5	Gymnastic	1021	1	2016-10-19		1	1	1	0	0	0	24.0833	163.9	57.1	21.2558	42.5631	12.9688	11.2	50.7048	68	0.414887	1.19089	83.9706	3.19912	0.312586	194.23	220.01	840.74	418.61	423.81	512.2	247.4	209.2	1907.8	802.5	657.8	820.5	3015.3	3189.8	24471.5	7539	7792.1	3182	8.2	56.4445	4.6452	2.83417	1.72921
0.710851	4	Thrower	1022	1	2017-04-17		1	1	1	0	1	1	20.6667	177.7	90.4	28.6282	39.5942	16.1104	20.6	71.7776	90.4	0.508723	1	100	3.15773	0.316683	147.53	178.69	822.54	425.2	484.79	363.66	1201.5	1246.1	13895.7	3884.6	3939	984.9	3199.1	3205.6	31738.2	9751.5	10001.8	3784.9	28.2	89.2553	25.1518	14.1541	7.96515
0.713682	3	Jumper	1023	1	2016-07-06			2	1	0	0	0	20.9167	173.7	66.2	21.9411	42.9385	12.6316	8	60.904	72.4	0.416811	1.09366	91.4365	3.29974	0.303054	136.65	161.95	818.53	545.47	499.2	510.9	129.1	183.9	1892.4	598.4	631.4	895.5	2933.6	3201.1	28042.6	10532.9	10438.4	3473.5	6.6	65.6255	4.3307	2.49321	1.43535
0.383613	1	Soccer	1024	1	2016-03-28			1	1	0	0	0	20.6667	176.8	70	22.3941	42.8992	12.6663	14.1	60.13	78.1	0.441742	1.11571	89.6287	3.48753	0.286736	139.28	158.84	833.01	533.03	535.93	467.72	564.9	494.7	3896.9	1624.4	1596.5	989.4	2745.9	2870.6	27274	9912.7	10199.8	3820.9	13.4	68.6585	9.1668	5.18484	2.9326
0.312547	8	Judo	1025	1	2016-12-13				1	0	1	1	22.3333	176.3	85.5	27.5082	40.0188	15.603	19	69.255	82.9	0.470221	0.969591	103.136	3.01365	0.331823	258.39	288.55	1116.25	611.64	596.93	582.23	404.3	490.4	3473.8	1688.3	1968.7	1065	5222.1	5182.9	34647.4	11165.1	11014.6	4129.7	10.8	83.9065	9.0907	5.15638	2.92478
0.529607	5	Gymnastic	1026	1	2016-10-12		1	1	1	0	0	0	21	158.7	57.1	22.6716	41.2127	14.2858	16.6	47.6214	71	0.447385	1.24343	80.4225	3.13167	0.319318	181.35	179.47	619.47	333.65	364.88	481.15	252.1	257.8	2114.1	986.2	907.9	799.9	3233.9	3224.9	24408	7384.7	7461.9	3098.9	9.4	56.2903	5.318	3.35098	2.11152
0.566118	4	Thrower	1027	1	2017-04-17		1	1	1	0	0	0	20.5833	173.3	71.7	23.8738	41.715	13.776	16.1	60.1563	80	0.461627	1.11576	89.625	3.35095	0.298423	152.04	182.69	814.58	491.13	491.26	526.75	678.9	655.8	6012.8	3047.6	2902.4	967.4	2790.9	2895.5	26652.5	8616.7	8640	3750.3	20.3	70.2692	14.2649	8.23133	4.74976
0.32475	4	Thrower	1028	1	2017-04-17		1	1	1	0	1	1	20.5833	184.7	92	26.9683	40.9139	14.6012	15.5	77.74	88.9	0.481321	0.966304	103.487	3.29646	0.303356	185.92	213.18	1159.22	513.64	598.83	652.8	904.7	808.9	8627.3	3202.1	3213.5	1090	3622.3	3733.5	35520.1	11068.6	11457.7	4192.4	19.7	90.7647	17.8465	9.66243	5.23142
0.630747	7	Control	1029	1	2016-09-28		1	1	1	1	1	1	24.25	163.9	88.5	32.9447	36.7788	20.1005	26	65.49	109	0.66504	1.23164	81.1927	3.30858	0.302245	138.47	164.05	630.27	404.58	411.11	393.21	1774.1	1464.5	16904.2	3871	3461.2	1159.7	2860.5	3283.3	29527.2	8248.6	8466	4191.2	32.8	87.3532	28.6347	17.4708	10.6594
0.694263	8	Judo	1030	1	2016-12-13				1	0	0	0	20.0833	165.5	68.9	25.1549	40.37	15.1994	15.2	58.4272	79.2	0.47855	1.14949	86.9949	3.14849	0.317613	192.87	213.19	884.08	455.94	466.2	540.04	466.1	447.1	3760.4	1211.8	1209.8	969.8	3439.5	3402.7	28404.8	8613.1	9020	3748.9	12	67.4464	8.065	4.87311	2.94448
0.595703	8	Judo	1031	1	2017-05-02		1	1	1	0	0	0	18.0833	168.4	62.5	22.0392	42.4341	13.0874	9.9	56.3125	72	0.427553	1.152	86.8056	3.26691	0.3061	164.58	182.83	762.06	455.67	441.44	446.43	110.2	234.8	1401	608.3	773	897.3	3169.4	3174.4	27084.9	9096.1	8911.2	3472.2	6.6	61.3858	4.0246	2.3899	1.41918
0.49788	5	Gymnastic	1032	1	2016-10-18		1	1	1	0	0	0	21.5	158.3	55.6	22.1877	41.4753	14.0163	11.7	49.0948	68.2	0.430828	1.22662	81.5249	3.07377	0.325333	199.31	201.19	642	402.23	394.77	506.64	274.6	282.4	1961.2	727.9	413.8	955.3	2985.2	2990.4	23424.3	7228.9	7527.5	3739.8	8.4	54.8574	4.6152	2.91548	1.84174
0.879956	6	Cyclist	1033	1	2017-04-27		1	1	1	0	0	1	19.5	183.9	82.9	24.5127	42.1758	13.3294	12.8	72.2888	82.2	0.446982	0.991556	100.852	3.35336	0.298208	192.79	230.88	867.66	524.53	561.08	691.27	331.5	388.7	3394.8	1464.9	1419.5	1149.8	3619.5	3990.7	32932.9	12535.3	12417.1	4440.6	10	81.1535	8.1492	4.43132	2.40964
0.161085	1	Soccer	1034	1	2016-03-28			1	1	0	0	0	21.5833	171.3	70.1	23.8893	41.5449	13.9459	11.8	61.8282	76.2	0.444834	1.08702	91.9948	3.18971	0.313508	164.09	173.52	869.87	546.32	530.28	480.5	466.3	382.2	3772.5	1404.3	1217	882.6	3229.2	3240.4	27393.3	10604.7	10239.1	3440.4	11.8	69.0366	8.1249	4.74308	2.76887
0.785152	8	Judo	1035	1	2017-05-08		1	1	1	0	0	0	19.4167	160.1	64.9	25.3199	39.8391	15.8151	15.1	55.1001	77.5	0.484072	1.19414	83.7419	3.06083	0.326708	198.16	191.06	854.27	402.44	445.1	463.91	429.9	463.9	2453.7	1446.6	1298.7	888.9	3145.9	3268.8	26642.7	8839.2	8913.4	3468.3	10.9	63.8149	6.9817	4.36084	2.72382
0.927048	2	Kendo	1036	1	2016-04-07				1	0	0	1	20.5	175.5	83.2	27.0128	40.2009	15.3919	19.3	67.1424	90.4	0.5151	1.08654	92.0354	3.34657	0.298814	204.81	199.32	745.68	496.77	493.65	535.92	945.6	807.1	8735.5	2421.4	2437.1	1030.7	3683.7	3646.1	30782.4	10411.5	10060.7	3960.8	20.1	81.5987	16.3774	9.33185	5.31729
0.548547	1	Soccer	1037	1	2016-03-29			1	1	0	0	1	21.9167	185.4	77	22.4012	43.5792	12.0826	12.3	67.529	78.9	0.425566	1.02468	97.5919	3.52213	0.283919	199.09	229.12	997.32	663.12	666.05	564.15	481.5	420	3888	1988	1822.4	915.2	3246.5	3402.8	28496.2	12178.7	12073.4	3531.8	12.6	75.7633	9.5151	5.1322	2.76818
0.175283	2	Kendo	1038	1	2016-04-07				1	0	0	0	21.0833	168	58	20.5499	43.401	12.2321	8.9	52.838	72.2	0.429762	1.24483	80.3324	3.5134	0.284624	146.74	161.82	629.15	376.45	383.22	579.58	298.9	223.7	2680.6	909.2	749.5	907.3	2816.5	3085.3	23658.8	7850.4	8017.6	3511.1	10.1	56.9859	5.7692	3.43405	2.04408
0.00911347	7	Control	1039	1	2016-09-29		1	1	1	1	0	0	26	169.6	68.1	23.6753	41.5314	13.9595	16.5	56.8635	81.6	0.481132	1.19824	83.4559	3.44663	0.290138	146.13	172.71	624.73	414.14	415.97	459.12	762.1	819.4	7171.1	2395.7	2387	981.2	2388.3	2664.2	25798.2	7946	7773.9	3788.5	21.6	67.1084	14.5165	8.55926	5.04673
0.385666	5	Gymnastic	1040	1	2016-10-18		1	1	1	0	0	0	20.8333	166	59.3	21.5198	42.5686	12.9637	12.4	51.9468	72.4	0.436145	1.22091	81.9061	3.36434	0.297235	209.99	205.45	713.84	399.14	406.1	473.67	261.6	219.3	1885.8	742.7	661.2	818.7	3554.5	3548.3	24573.8	8093.8	8451	3162.1	7.9	58.381	4.5893	2.76464	1.66544
0.469368	6	Cyclist	1041	1	2017-04-24		1	1	1	0	0	0	20.8333	173.8	67.3	22.28	42.7279	12.8193	11.4	59.6278	73.6	0.423475	1.09361	91.4402	3.30341	0.302718	164.58	172.05	812.67	441.7	445.16	467.54	256.3	334.3	2857.5	840.6	1062.1	869	2960.3	2971.2	27526.4	10316.7	10158.1	3374	9.4	66.0302	6.2198	3.57871	2.0591
0.277641	7	Control	1042	1	2016-10-18		1	1	1	1	0	0	28.25	170.3	57	19.6538	44.251	11.5407	11.9	50.217	72.2	0.423958	1.26667	78.9474	3.6736	0.272213	131.49	155.61	690.9	422.9	418.13	535.25	318.7	343.5	5007.9	1740.4	1868.4	817.5	2132.3	2359.9	21073.2	7165.4	7230.8	3155.7	18.2	55.568	10.0964	5.9286	3.48127
0.47246	2	Kendo	1043	1	2016-04-07				1	0	0	0	21.3333	173.2	65.3	21.7679	43.0107	12.5681	12.3	57.2681	74.4	0.429561	1.13936	87.7688	3.41787	0.29258	180.93	186.33	764.8	470.75	461.22	628.27	497.8	425.1	4301.2	1748.1	1831.6	878.1	3002	3228.3	24700.9	8570.7	8831.4	3381.8	15.1	64.0893	9.6819	5.59001	3.22749
0.442348	1	Soccer	1044	1	2016-03-17			1	1	0	0	0	21.6667	168	64.5	22.8529	41.8912	13.6029	8.8	58.824	74.4	0.442857	1.15349	86.6935	3.25561	0.307163	147.08	156.27	890.42	539.35	565.36	577.53	125.6	152.8	1932.9	422.8	518	849.4	2744.5	2750.4	26556.7	10937.4	10334.4	3274.9	6.3	63.4758	4.0015	2.38185	1.41777
0.893773	5	Gymnastic	1045	1	2016-10-14		1	1	1	0	0	0	20.5833	161.3	60.3	23.1765	41.1335	14.3686	12.3	52.8831	69	0.427774	1.14428	87.3913	2.97715	0.335892	193.07	203.42	770.42	439.2	429.02	608.13	286.3	233.1	1382	734.3	563.4	888.6	3473	3491.8	25650.1	8393	8154.4	3426.1	6.9	59.3194	4.0877	2.53422	1.57112
0.517918	8	Judo	1046	1	2016-12-13				1	0	1	1	21	178.1	86.5	27.2702	40.271	15.3117	18.8	70.238	85.9	0.482313	0.993064	100.698	3.14996	0.317464	222.67	232.21	925.74	608	560.01	458.88	505.7	413.5	3536	1656.1	1608.9	1005.6	4630	4595.1	34034.6	13161.8	12319.7	3905.4	10.3	84.3798	8.7258	4.89938	2.75092
0.987738	2	Kendo	1047	1	2016-04-21				1	0	0	0	21.8333	167.3	70.3	25.1168	40.5363	15.013	12.5	61.5125	80.4	0.480574	1.14367	87.4378	3.20105	0.312397	187.54	177.31	694.86	444.43	448.51	571.76	335.5	320.3	2816.2	1014.2	1089.9	982.4	3548.2	3634.9	28678.3	9979	10221.2	3816.5	9.5	68.961	6.5585	3.9202	2.34322
0.109483	1	Soccer	1048	1	2016-03-28			1	1	0	0	0	21.5	171.1	63.7	21.759	42.842	12.7171	8.3	58.4129	75.5	0.441262	1.18524	84.3709	3.46982	0.288199	149.7	164.59	847.28	482.48	504.56	527.44	266.3	226.8	2824.5	847.7	863.4	865.5	2678.7	2706	25848.2	9416.2	9910.6	3351.7	9.4	62.4817	5.8942	3.44489	2.01338
0.043651	1	Soccer	1049	1	2016-03-16			1	1	0	0	0	19.75	176.6	65.3	20.9378	43.8551	11.8561	10.4	58.5088	76.8	0.434881	1.17611	85.026	3.668	0.272628	142.85	158.78	753.91	470.64	491.79	478.07	231.7	199.8	2510.1	851.4	807.5	853.6	2843	3065.6	27410.3	9577.4	9606.2	3298.7	8.6	63.7513	5.4541	3.08839	1.74881
0.273034	1	Soccer	1050	1	2016-03-16			1	1	0	0	1	19.75	185.8	77.4	22.4207	43.5979	12.0671	15.7	65.2482	80	0.430571	1.03359	96.75	3.56813	0.280259	152.88	177.59	817.81	592.58	602.85	450.8	472.1	588.2	6175.6	1931.5	2163.5	856.4	3117.5	3169.4	29672.4	10250.3	10324.9	3315.7	16.3	74.832	12.1873	6.55936	3.53034
0.112784	8	Judo	1051	1	2016-12-13				1	0	0	0	21.5	165.1	66.7	24.4699	40.7104	14.8212	12.7	58.2291	77	0.466384	1.15442	86.6234	3.14673	0.317791	213.64	203.09	809.23	489.56	468.24	514.24	338	331.3	2809.6	824.5	827.8	925.7	3517.5	3405	28134.6	8970.5	9345.8	3602.1	9.2	65.7303	6.0568	3.66856	2.22203
0.0499597	3	Jumper	1052	1	2016-07-06			2	1	0	0	0	21.8333	173.6	70.7	23.4596	41.9833	13.5136	10.9	62.9937	79.5	0.457949	1.12447	88.9308	3.38881	0.295089	175.87	200.18	773.94	542.81	510.96	495.25	268	229.9	2167.8	685.8	701	1015	3299.4	3699.9	29715.5	10588.6	10861	3974.2	7.2	69.9051	5.0675	2.91907	1.68149
0.0280289	2	Kendo	1053	1	2016-04-07				1	0	0	1	19.5	170.5	78.7	27.0724	39.7862	15.8782	18.5	64.1405	85.1	0.49912	1.08132	92.4794	3.14343	0.318124	172.58	191.64	822.42	502.63	457.59	446.81	738.9	776.5	6766.9	2685.7	2850.1	933.3	3234.1	3732.2	29180.2	10123.4	10230.1	3614	19	77.4591	14.7514	8.65185	5.0744
0.943149	3	Jumper	1054	1	2016-07-06			2	1	0	0	0	21.5833	179.6	72.2	22.3833	43.1314	12.4629	10.3	64.7634	79.1	0.440423	1.09557	91.2769	3.53388	0.282975	180.62	202.62	856.99	495.86	496.35	401.03	211.3	349.5	2191.5	897.5	743.7	917.7	3526.6	3647.8	30599.9	10737.4	11351	3563.6	7.4	71.371	5.3112	2.95724	1.64657
0.937009	3	Jumper	1055	1	2016-07-06			2	1	0	0	1	27.0833	181.2	74.8	22.7817	43.0055	12.5727	12.4	65.5248	80.9	0.446468	1.08155	92.4598	3.5511	0.281603	208.59	193.38	894.56	631.85	584.74	450.47	247.1	308.2	2936.5	1160.9	1117.1	870.6	3601.4	3503.1	31650	11243.2	11136.3	3367.5	9	74.1055	6.6404	3.66468	2.02245
0.705211	8	Judo	1056	1	2016-12-20				1	0	1	1	21.0833	181	114	34.7975	37.3288	19.2251	24.5	86.07	112.6	0.622099	0.987719	101.243	3.23587	0.309036	255.23	299.75	1066.53	661.84	647.62	465.67	1360.5	1274.6	13792.2	2394.9	2289.4	1157.2	5052.1	5725.3	40721.7	14770.5	14938.5	4408.6	20	111.282	22.2688	12.3032	6.79735
0.909913	8	Judo	1057	1	2016-12-20				1	0	0	0	21.1667	168.6	68.1	23.957	41.2865	14.2094	14	58.566	77.2	0.457888	1.13363	88.2124	3.22244	0.310324	196.87	205.35	781.84	476.91	476.83	459.12	318.6	289.4	1932.6	1000.9	898.6	901.4	3549.6	3790.3	28460.5	9881.9	9861	3496.5	8	66.9781	5.3415	3.16815	1.87909
0.562885	7	Control	1058	1	2016-09-29		1	1	1	1	1	1	26.1667	174.9	84.9	27.7542	39.7943	15.8686	18.7	69.0237	93.1	0.532304	1.09658	91.1923	3.35445	0.298111	184.64	190.23	759.49	513.36	498.45	504.01	1120.7	1043.9	11140.4	3323.3	3065.3	988.9	3205.4	3265.6	29376	10375	10238.6	3814.7	24.7	83.608	20.6825	11.8253	6.76119
0.33911	3	Jumper	1059	1	2016-07-06			1	1	0	0	0	19.6667	172	61.5	20.7883	43.5749	12.0862	5.8	57.933	70.4	0.409302	1.14472	87.358	3.38653	0.295288	143.26	155.14	843.13	461.6	485.11	483.49	171.1	141	1594.2	732.2	641.4	849.9	2711.7	2956.1	26430.5	9317.8	9595.9	3313.7	6.8	61.0272	4.1298	2.40105	1.39596
0.698837	5	Gymnastic	1060	1	2016-09-13		1	1	1	0	0	0	21.5833	159.8	57	22.3214	41.5227	13.9683	8.4	52.212	68.5	0.428661	1.20175	83.2117	3.0688	0.32586	191.16	206.81	720.76	352.57	364.27	459.52	282	250.9	1599.5	377.8	462	853.4	3032.4	3140.5	25058.6	7744.6	7725.9	3307.5	6.8	56.1302	3.8256	2.39399	1.49812
0.495024	8	Judo	1061	1	2016-12-13				1	0	1	1	19.8333	176.5	118.6	38.0711	35.9239	21.57	26.9	86.6966	108.6	0.615297	0.915683	109.208	2.85256	0.350562	264.8	293.37	1096.64	644.24	594.04	515.87	1940.3	2061.5	18538.5	6097	5963.8	1063.8	5383.7	5653.8	36949	12832.4	12043.1	4044.9	30.8	115.979	35.6649	20.2067	11.4486
0.0949732	4	Thrower	1062	1	2017-04-18		1	1	1	0	0	1	19.75	176.5	75.8	24.3321	41.705	13.7859	12.2	66.5524	76	0.430595	1.00264	99.7368	3.12344	0.320159	168.34	198.15	904.11	515.12	541.23	467.33	339	373.1	2876.7	1208.3	1141.1	918.6	3613.6	3731.1	32158.2	10875.7	10877.8	3566.8	9.2	74.4743	6.8568	3.88487	2.20106
0.101586	1	Soccer	1063	1	2016-03-28			1	1	0	0	1	21.4167	177.1	74.7	23.8168	42.0512	13.4482	12.8	65.1384	82	0.463015	1.09772	91.0976	3.44295	0.290449	153.89	160.03	972.02	605.96	619.28	551.66	400.9	284.9	4059.9	1557.1	1178.2	968.7	2810.1	2772.7	30178.8	11100.3	11176.7	3751.9	11.5	73.303	8.4497	4.77115	2.69404
0.749186	1	Soccer	1064	1	2016-03-16			1	1	0	0	0	19.3333	167.9	63.7	22.5963	42.0408	13.4582	11.9	56.1197	78.4	0.466945	1.23077	81.25	3.46959	0.288219	152.61	171.72	822.21	520.31	495.96	506.9	245	204	3082.7	765.6	707	945.5	2787.6	3036.4	26261.2	9050.5	9319.7	3658.6	9.5	62.7335	5.9498	3.54366	2.11058
0.748681	7	Control	1065	1	2016-09-26		1	1	1	1	0	0	26.6667	176.1	64.1	20.6699	44.0021	11.7376	13.9	55.1901	82.2	0.46678	1.28237	77.9805	3.97679	0.251459	151.39	176.74	667.03	421.88	433.49	451.09	988.9	881	7991.9	2842.4	2754.1	802.8	2050.4	2522.3	21654.4	7439.5	7744.4	3099.8	25.8	63.0735	16.2611	9.23401	5.24362
0.0935366	8	Judo	1066	1	2017-05-02		1	1	1	0	0	0	19.6667	170.3	69.9	24.1017	41.3418	14.1525	15.6	58.9956	75.4	0.442748	1.07868	92.7056	3.12841	0.319651	200.42	219.66	845.25	516.81	495.5	442.49	216	264.8	3215.3	835.3	1105.3	929.6	3741.5	3845.3	28836.3	10620.8	10412.3	3628.7	9.3	70.3713	6.5663	3.85573	2.26408
0.815287	1	Soccer	1067	1	2016-03-16			1	1	0	1	1	21.5833	186.9	86	24.6195	42.3425	13.1726	15.7	72.498	82.3192	0.440445	0.9572	104.471	3.34365	0.299074	195.52	212.59	944.81	620.19	642.51	564.87	683.3	612.1	4597.7	2711	2784	890.9	3657.1	3944.3	33522	11602.4	12197.7	3444.5	14.6	83.8275	12.279	6.56982	3.51515
0.91484	1	Soccer	1068	1	2016-03-17			1	1	0	0	1	19.5	177.3	73.1	23.2541	42.4036	13.1157	10.7	65.2783	78.6	0.443316	1.07524	93.0025	3.38005	0.295854	166.79	206.33	984.69	588.14	618.91	572.11	306.9	329.8	2278.7	954.7	894.3	942.7	3132.1	3461.6	31144.7	10906.8	10769.2	3649.6	7.9	71.9081	5.7071	3.21889	1.81551
0.892973	1	Soccer	1069	1	2016-03-16			1	1	0	0	0	19.8333	179.2	69.2	21.5491	43.6485	12.0252	10	62.28	75.2	0.419643	1.08671	92.0213	3.4897	0.286558	151.1	173.41	960.96	534.32	551.34	413.15	219.1	277.6	3284.8	980.9	932.6	881	2893	2921.7	29121.5	9955.1	10212.2	3414.3	9.7	67.8781	6.576	3.66964	2.04779
0.28699	4	Thrower	1070	1	2017-04-17		1	1	1	0	1	1	21.4167	176	85.2	27.5052	39.9975	15.6279	17.6	70.2048	85	0.482955	0.997653	100.235	3.09033	0.32359	182.37	234.56	1007.58	561.44	621.43	384.06	961.6	964.8	9365	3328.7	3262.8	918.7	3494	3591.3	30363.4	10580.3	10665.7	3560.6	22.4	84.0483	18.8016	10.6827	6.06973
0.063776	5	Gymnastic	1071	1	2016-10-12		2	2	1	0	0	0	21.1667	169.1	63.8	22.3117	42.3191	13.1944	13.3	55.3146	72	0.425784	1.12853	88.6111	3.227	0.309885	237.85	241.6	894.01	459	459.91	443	363.2	217	2419.9	1364.3	968.3	917.6	3592.3	3739.2	25113.2	8692.6	9136.2	3594.3	9.9	62.8535	6.2503	3.69622	2.18582
0.50862	4	Thrower	1072	1	2017-04-18		1	1	1	0	1	1	21.5833	173.1	118.3	39.4812	35.2616	22.8083	27.9	85.2943	110	0.635471	0.929839	107.545	2.78613	0.35892	199.25	231.39	1049.68	618	674.11	574.98	1273.7	1545.4	15288.5	2616.5	2854.2	1229.1	4747.5	4829.6	47578.5	12762.3	12932.5	4606	21.5	115.611	24.8074	14.3313	8.27918
0.839264	5	Gymnastic	1073	1	2016-09-27		1	1	1	0	0	0	19.5	164.7	55.2	20.3494	43.2561	12.3554	11.5	48.852	69.2	0.420158	1.25362	79.7688	3.40059	0.294067	187.12	187.04	644.55	362.34	363.34	354.29	279.6	236	1886.6	741.3	815.1	814	3022	3014.9	23671.3	7500.4	7227.2	3165.7	8.8	54.4728	4.7726	2.89775	1.75941
0.710999	8	Judo	1074	1	2017-05-02		1	1	1	0	0	1	20	170.7	73.6	25.2587	40.7325	14.7971	16.5	61.456	76.3	0.446983	1.03668	96.4613	3.02074	0.331044	239.4	222.78	1002.42	515.14	548.01	542.31	237.2	300.2	1944.1	1081.7	859.2	987.7	3829.7	3761.5	31219.9	10113.8	10293.2	3841	7.6	71.5393	5.4101	3.16936	1.85669
0.748371	7	Control	1075	1	2016-09-20		1	1	1	1	0	0	26.0833	173.1	63.2	21.0923	43.4568	12.185	12.5	55.3	78.9	0.455806	1.24842	80.1014	3.74071	0.267329	145.58	148.27	617.2	387.87	413.08	449.2	744.9	732.4	6647.8	2788	2736.2	894.5	2524.9	2495.3	21878.2	7504.6	7896.8	3470.6	23.3	62.4754	14.5438	8.40196	4.85382
0.702883	6	Cyclist	1076	1	2017-04-27		1	1	1	0	0	0	18.3333	176.7	67.9	21.7469	43.3125	12.3072	11.6	60.0236	75.2	0.42558	1.10751	90.2926	3.45797	0.289187	144.06	166.73	667.49	440.44	454.91	461.27	251.9	303.3	2841.1	1142.5	1068.7	949.9	2890.4	2919.9	27940.6	10245.5	10213.9	3672	9.8	66.7746	6.5574	3.71104	2.10019
0.268825	1	Soccer	1077	1	2016-03-16			1	1	0	0	0	20.3333	172.7	66.9	22.4306	42.5419	12.9882	8.2	61.4142	73.2	0.423856	1.09417	91.3934	3.26339	0.306429	160.17	167.51	775.83	502.11	525.59	502.42	213	176.3	2087.5	770.1	532.9	966.4	2980.2	3086.7	28540.3	9863.9	10177.3	3748.2	7.2	65.7764	4.7462	2.74823	1.59133
0.143924	8	Judo	1078	1	2016-12-13				1	0	1	1	20.4167	182.6	88.6	26.5725	40.9596	14.5523	19.5	71.323	90.4	0.495071	1.02032	98.0088	3.40202	0.293943	279.77	290.59	1180.75	644.38	676.7	562.81	832.6	556.5	7006.6	2582.8	2607	959.4	4315.9	4451	32086.9	11795.6	11830.1	3727	16.8	86.3865	14.545	7.9655	4.36227
0.310455	8	Judo	1079	1	2016-12-22				1	0	1	1	22.1667	173	103.6	34.6153	36.8349	20.0088	23.5	79.254	95.9	0.554335	0.925676	108.029	2.77045	0.360952	222.29	266.06	1162.5	598.27	621.5	779.39	1231.5	1170.5	9578.5	3877.2	4044.2	1224.8	4657.6	4988.4	36927.7	12604.9	12626.3	4656.4	20.9	101.238	21.1267	12.212	7.05894
0.852058	7	Control	1080	1	2016-09-27		1	1	1	1	0	0	25.3333	170.7	64.2	22.0327	42.6306	12.9073	12.2	56.3676	78	0.456942	1.21495	82.3077	3.54019	0.282471	112.99	133.7	556.57	403.69	409.57	421.79	492.8	581.6	5678.7	2162.7	2578.6	920	2354.3	2480.3	23679.7	8696	8215	3569.6	19.6	63.4476	12.4144	7.27264	4.26048
0.853889	6	Cyclist	1081	1	2017-04-27		1	1	1	0	0	0	20	175.3	70.7	23.0068	42.3944	13.1242	14.8	60.2364	77.5	0.442099	1.09618	91.2258	3.36857	0.296862	161.04	176.28	693.54	420.06	449.12	454.33	310.4	280.8	3608.5	1264.3	1454.1	933.1	2791.8	2903.7	28708.2	10542.5	10339.9	3632.6	11.4	69.1243	7.8512	4.47872	2.55489
0.627312	1	Soccer	1082	1	2016-03-28			1	1	0	0	0	21.5	179.4	71.2	22.1225	43.2842	12.3314	13.9	61.3032	77.6	0.432553	1.08989	91.7526	3.50773	0.285084	164.35	168.89	940.52	649.52	643.3	613.2	475.9	434.9	4120.6	1943.3	1993.5	993.6	2716	2800.1	27012.3	10048.7	10048.7	3840	14.3	69.6074	9.9618	5.55284	3.09523
0.954003	5	Gymnastic	1083	1	2016-09-20		1	2	1	0	0	0	18.5	157.1	55	22.2849	41.31	14.1852	12.1	48.345	68.3	0.434755	1.24182	80.5271	3.06486	0.326279	186.65	185.09	702.78	382.8	354.03	384.11	258.6	291.7	2146.6	844.3	683.9	801.1	3176.5	3226.8	22992.4	7363.6	7280.5	3107	9.2	54.3685	5.0262	3.19936	2.03651
0.954173	6	Cyclist	1084	1	2017-04-27		2	1	1	0	0	0	21	164.3	58	21.4859	42.4452	13.0772	11.7	51.214	71	0.432136	1.22414	81.6901	3.3045	0.302618	120.86	120.7	601.16	349.82	359.21	442.92	216.9	234.4	2104.8	1022.4	878.4	828.4	2417.5	2342.9	24969.3	8516.7	8406.3	3208	9.2	57.1407	5.2853	3.21686	1.95792
0.894111	4	Thrower	1085	1	2017-04-18		1	1	1	0	1	1	19.5	179	90.8	28.3387	39.8252	15.8317	18.2	74.2744	88.9	0.496648	0.979075	102.137	3.13705	0.31877	199.98	220.2	985.25	581.8	579.98	389.28	833.9	1047.7	8687.9	2577.3	3005.8	984.8	3944.7	3709.5	34924.1	11572.6	10836.4	3777.4	19.3	88.8586	17.1374	9.57397	5.34858
0.111835	8	Judo	1086	1	2016-12-13				1	0	0	1	21.25	172.3	78	26.2739	40.3262	15.2489	17.4	64.428	83.2	0.482879	1.06667	93.75	3.16664	0.315792	220.71	261.54	997.11	530.53	599.11	393.25	616.7	571	4754.6	1650.8	1509.7	947.6	4039.6	4362.6	30301.2	10321.2	10728.3	3691.4	13.1	76.4969	10.0504	5.83308	3.38542
0.443632	8	Judo	1087	1	2017-05-02		1	1	1	0	1	1	20	173.4	103.8	34.5223	36.8963	19.909	25.9	76.9158	102.8	0.592849	0.990366	100.973	2.97779	0.33582	229.81	254.79	1006.31	558.77	550.7	544.26	1175.5	1310.3	14687.1	3366.1	3312.2	1261.9	4463.7	4721.1	37039.4	11470.3	10789.6	4800.1	24.7	101.542	25.1131	14.4828	8.35222
0.946523	8	Judo	1088	1	2016-12-13				1	0	1	1	19.5	181.9	97.8	29.5579	39.4808	16.2495	21.3	76.9686	92.5	0.508521	0.945808	105.73	3.12945	0.319545	312.7	288.29	1167.28	661.41	645.92	629.8	960.2	1256	8539.8	3859.1	4281.1	1080.1	4920.4	4527.4	34453	12292.6	12024.6	4184.1	20.8	96.0835	19.9761	10.9819	6.03734
0.693332	1	Soccer	1089	1	2016-03-16			1	1	0	0	0	19.25	163.2	63.5	23.8415	40.9068	14.6088	12.2	55.753	75.9	0.465074	1.19528	83.6627	3.18353	0.314117	135.11	140.96	814.38	559.32	531.6	498.24	253.6	235.4	2368.4	807	820.5	807.4	2493.8	2547.4	25632.5	10268.1	10142.9	3124	8.5	62.1806	5.2923	3.24283	1.98703
0.540607	1	Soccer	1090	1	2016-03-28			1	1	0	0	0	20.8333	178.1	68	21.4378	43.6343	12.037	10.3	60.996	76.5	0.429534	1.125	88.8889	3.56846	0.280233	139.76	150.2	698.96	507.23	498.84	396.05	272.8	250.4	3393.8	1141.5	1098.2	873.5	3115	3193.2	27090.3	10508.1	10596.4	3401.3	10.4	67.3255	7.0302	3.94733	2.21636
0.161502	1	Soccer	1091	1	2016-03-16			1	1	0	0	0	19.75	175.7	70	22.6754	42.6323	12.9057	10.4	62.72	79.8	0.454183	1.14	87.7193	3.51924	0.284153	146.9	162.47	889.58	522.74	528.75	473.15	275.4	260.3	3561.4	1189	941.6	881.8	2809.1	2951.1	27953.8	10173.5	10520.1	3414.8	10.5	67.6555	7.1095	4.04639	2.30301
0.662815	1	Soccer	1092	1	2016-03-16			1	1	0	0	0	19.75	168.4	64.6	22.7797	41.9693	13.5271	12	56.848	75.1	0.445962	1.16254	86.0186	3.29679	0.303325	131.4	138.01	690.93	480.04	452.7	350.26	348	294	3515.2	1567.2	1358.8	793.2	2742.5	2797.3	26170.6	9058.1	9406.2	3096.4	12.4	63.3908	7.8764	4.6772	2.77743
0.253	6	Cyclist	1093	1	2017-04-27		1	1	1	0	0	0	21.5	163.5	58.4	21.8463	42.1418	13.3616	10.1	52.5016	73.7	0.450765	1.26199	79.2402	3.37357	0.296422	151.14	159.92	661.13	399.13	389.99	481.94	219.8	230.5	2200.1	598.9	609.4	934.6	2738.1	2779.6	23804	8765.1	8812.8	3624.6	8.3	57.5607	4.7933	2.93168	1.79308
0.252112	2	Kendo	1094	1	2016-04-07				1	0	0	0	21.0833	169.3	69.5	24.2477	41.1777	14.3223	15.7	58.5885	80	0.472534	1.15108	86.875	3.29928	0.303096	188.95	193.97	669.32	453.69	440.43	461.71	627.4	583.1	5101.8	2225.6	2506.3	1013.7	3130.1	3216.4	25751	8681.8	9238.4	3934	17.6	68.4177	12.0579	7.12221	4.20686
0.0993999	8	Judo	1095	1	2016-12-22				1	0	1	1	22.5833	171.1	100.2	34.2269	36.8378	20.004	22.5	77.655	103	0.601987	1.02794	97.2816	3.00933	0.3323	276.31	315.71	1260.22	719.15	681.04	549.61	1065.1	991.4	8091.6	2991.2	3237.6	952.6	4697	5129.1	37031.2	13405.7	12869.2	3680.6	17.7	97.9444	17.3297	10.1284	5.91958
0.934397	8	Judo	1096	1	2017-05-02		1	1	1	0	0	1	19.6667	170.7	73.6	25.2587	40.7325	14.7971	16.5	61.456	76.3	0.446983	1.03668	96.4613	3.02074	0.331044	217.67	259.47	935.44	581.85	566.68	519.9	297.3	262.5	2553.6	938.3	869.1	949.1	4127.9	4323.5	30381	11349.6	10988.1	3683.8	8	73.8048	5.8699	3.43872	2.01448
0.0302755	6	Cyclist	1097	1	2017-04-27		1	1	1	0	0	0	20.25	169.6	62.4	21.6937	42.7593	12.7911	12.2	54.7872	72.4	0.426887	1.16026	86.1878	3.33738	0.299636	147.65	153.01	646.53	461.77	380.77	365.9	185.6	271.4	1979.2	748.5	699.1	782.5	2794.9	2843.4	25061.8	10455.5	9537.9	3048.1	7.7	60.5635	4.6663	2.75136	1.62226
0.339064	1	Soccer	1098	1	2016-03-29			1	1	0	0	0	22.9167	179.9	72.2	22.3087	43.2035	12.4006	10.9	64.3302	80.5	0.447471	1.11496	89.6894	3.60845	0.277127	128.36	140.97	793.81	507.52	530.3	454.71	314	300.3	3602.8	1266.7	1312	880.8	3085	3075.4	29082.2	10859.3	11112	3407.8	10.8	70.854	7.6766	4.26715	2.37196
0.653325	7	Control	1099	1	2016-09-26		1	1	2	1	0	0	27.75	170.1	66.4	22.9488	42.0064	13.4913	13	57.768	77.4	0.455026	1.16566	85.7881	3.37273	0.296496	136.29	145.06	674.83	429.42	450.27	447.19	553.3	437	5398.3	1988.1	1963.4	953.6	2569.9	2780.8	24510.1	8812.2	9563.3	3696.5	17.2	65.5096	11.2937	6.63945	3.90326
0.897468	1	Soccer	1100	1	2016-03-28			1	2	0	0	0	21.5	161.3	63.1	24.2527	40.5158	15.0358	11.6	55.7804	74.9	0.464352	1.187	84.2457	3.08831	0.323801	130.11	142.5	670.01	445.37	471.76	500	298.7	316.4	3770.9	1239.5	1111.8	973.1	2501.3	2672.5	25278.9	8683.4	9005.4	3763.2	12.4	61.9749	7.7104	4.78016	2.96352
0.654567	7	Control	1101	1	2016-09-20		1	1	2	1	0	1	26	174.6	74.9	24.5693	41.4207	14.0718	14.6	63.9646	84.6	0.484536	1.12951	88.5343	3.44332	0.290418	173.28	203.85	728.41	521.89	530.78	475.57	622.6	679.8	5814.3	2499.3	2571.5	992.2	3120.5	3185.3	28453.2	9610.9	9791.4	3861.3	17.9	73.8361	13.1797	7.54851	4.32332
0.424332	5	Gymnastic	1102	1	2016-09-26		1	1	2	0	0	0	20.1667	163.6	61.3	22.9031	41.4919	13.9994	14.1	52.6567	73.7	0.450489	1.20228	83.175	3.21791	0.310761	258.13	250.78	802.84	427.45	448.28	534.87	275.4	209.2	2107.2	689.6	708.6	897.6	3662.5	3634.7	26285.4	7779.2	8070.9	3489.7	8.1	60.5324	4.8876	2.98753	1.82612
0.862067	4	Thrower	1103	1	2017-04-18		1	1	2	0	1	1	18.0833	173.4	96	31.9281	37.8697	18.413	24.3	72.672	100	0.576701	1.04167	96	3.13204	0.319281	190.59	242.72	975.06	540.16	569.27	376.12	1250	859.6	11990.3	3300.6	2824.4	1070.9	3601.6	4328.2	36168	10780.6	11211.5	4065.6	22.6	94.3452	21.2958	12.2813	7.08265
0.335843	7	Control	1104	1	2016-09-29		1	1	2	1	0	0	24.1667	174.5	64.9	21.3135	43.4224	12.214	15.1	55.1001	77.1	0.441834	1.18798	84.1764	3.61743	0.276439	160.02	159.58	669.88	403.45	401.07	526.95	335.9	405.9	3604.7	1336.3	1359.7	975.5	2719.2	2824.5	28319.1	8030.7	8057.7	3770.4	12.5	64.0605	8.018	4.59484	2.63315
0.17838	5	Gymnastic	1105	1	2016-09-20		1	1	2	0	0	0	19.5833	161.4	62.9	24.1459	40.5839	14.9603	15.1	53.4021	74.5	0.461586	1.18442	84.4295	3.08541	0.324106	198.1	205.88	784.61	449.13	435.15	455.93	326.7	384.2	2532.8	1194.7	1209.7	947.5	3298.4	3422.1	25496.4	8644.4	8555.2	3708	10.6	62.2489	6.5956	4.08649	2.5319
0.924069	1	Soccer	1106	1	2016-03-17			1	2	0	0	1	19.8333	177.7	79.1	25.0496	41.3963	14.0966	12.6	69.1334	73.4	0.413056	0.927939	107.766	2.93018	0.341276	159.32	164.77	814.1	540.1	574.6	429.7	396.5	426	5340.7	1491.8	1584.1	908.2	3184.1	3462.1	32326.7	11354.7	11012.2	3541.8	13.1	77.7115	10.1473	5.71035	3.21348
0.00274164	8	Judo	1107	1	2016-12-13				2	0	1	1	20.5	173.4	92.5	30.7641	38.3414	17.7417	22	72.15	92.4	0.532872	0.998919	100.108	3.00351	0.332944	275.63	234.97	1138.54	569.64	593.02	490.27	1144.7	1211.8	9769.2	3211	3514.1	1040.7	4541.6	3680.8	32041.9	11165.8	11202.2	3988.9	22.1	89.8148	19.8915	11.4715	6.6156
0.468114	4	Thrower	1108	1	2017-04-17		1	1	2	0	0	1	19	178.1	73.6	23.2033	42.4983	13.0282	12.7	64.2528	79.2	0.444694	1.07609	92.9293	3.41331	0.292971	171.63	189.22	827.6	491.29	508.8	410.84	469.8	435.9	4940.3	1633.4	1576.1	967.3	3388.9	3387.7	28728.7	10169.2	10344.8	3749.9	13.8	72.3914	10.0228	5.62762	3.15981
0.10433	1	Soccer	1109	1	2016-03-28			1	2	0	0	1	20.6667	182.9	75.6	22.5993	43.2553	12.3561	13.2	65.6208	83	0.4538	1.09788	91.0843	3.67269	0.27228	145.07	145.12	750.44	541.69	531.03	407.89	713.3	601.9	5592.6	2128.1	2076.6	965.7	2825.7	2813.7	28449.2	10950.6	10755.7	3750.6	16.3	74.1449	12.0782	6.60372	3.61056
0.159826	8	Judo	1110	1	2016-12-20				2	0	1	1	22.6667	181.4	104.5	31.7572	38.5122	17.5067	21.9	81.6145	95.1	0.524256	0.910048	109.884	2.9946	0.333934	279.33	292.04	1020.04	639.1	686.14	511.95	932.8	627.1	6938	3662.1	3198.5	974.6	5414.6	5572.1	38994.3	13984.2	14570.8	3774.9	16	102.073	16.3331	9.00391	4.96357
0.222489	8	Judo	1111	1	2016-12-13				2	0	1	1	19.3333	171.4	108.3	36.8644	35.9585	21.5078	26.2	79.9254	108.6	0.633606	1.00277	99.7238	2.94593	0.339451	195.1	224.21	819.22	588.3	544.86	389.61	1456.6	1816	18854.5	4668.2	5432.8	1050.6	4475.1	4506.1	31495.4	12561.6	12259	3900	31.6	105.237	33.2787	19.4158	11.3278
0.0277429	2	Kendo	1112	1	2016-04-07				2	0	0	0	21	180.1	70.1	21.6118	43.6792	11.9999	12.7	61.1973	76.4	0.424209	1.08987	91.7539	3.53511	0.282877	179.25	186.33	767.05	481.55	508.28	503.79	486	436.3	5250.4	1972.2	2106.4	939	3005.1	3140.1	26741.2	9340.9	9233.4	3632.9	16.2	68.9101	11.1903	6.21338	3.44996
0.518826	2	Kendo	1113	1	2016-04-21				2	0	0	1	20.75	173	76.3	25.4937	40.7885	14.7362	16.3	63.8631	81.6	0.471676	1.06946	93.5049	3.20079	0.312422	178.55	198.36	763.04	471.69	432.53	509.65	392	543.3	5304	1775.3	2266.9	909.5	3527.5	3869	29595.6	10717.8	10210.5	3540.6	14.9	75.2058	11.191	6.46879	3.73918
0.653305	8	Judo	1114	1	2016-12-13				2	0	0	0	21.4167	166.2	66.6	24.1108	41.0021	14.5071	15.2	56.4768	76.2	0.458484	1.14414	87.4016	3.16041	0.316415	202.97	220.84	827.67	483.48	503.17	649.75	444.6	369.5	3129.8	1516	1416.1	990.2	3444	3497.7	26078.1	8658.3	9189.9	3815.6	12	65.4378	7.8663	4.73303	2.84779
0.337727	8	Judo	1115	1	2016-12-13				2	0	0	1	21.5	169.3	74.3	25.9224	40.2711	15.3115	16.2	62.2634	80.8	0.477259	1.08748	91.9554	3.117	0.320822	214.76	279	984.26	567.84	589.48	486.78	569.9	457.7	4489.1	2023.9	1735.8	934.4	3498.6	3996.9	28908.3	9421.5	10039.6	3614.1	14	72.8119	10.2107	6.03113	3.56239
0.912837	5	Gymnastic	1116	1	2016-09-27		1	1	2	0	0	0	19.5	159.9	56.1	21.9415	41.7697	13.722	10.8	50.0412	71.5	0.447154	1.27451	78.4615	3.25867	0.306874	186.87	188.84	671.92	400.15	381.15	410.05	266.3	289.9	2286.7	805.3	910.8	873.3	3030.4	2866	22917.8	7934.1	7604.7	3382.8	9.8	55.4071	5.4323	3.39731	2.12465
0.15927	1	Soccer	1117	1	2016-03-16			1	2	0	0	0	19.75	161.3	60.5	23.2534	41.0881	14.4162	7.5	55.9625	71	0.440174	1.17355	85.2113	3.05332	0.327513	126.23	132.31	711.6	444.42	450.41	514.72	122.6	141.6	1508.7	557.8	447.4	910	2709.8	2693.1	25882.2	9345.5	9312.7	3521.8	6.2	59.5329	3.6881	2.28648	1.41754
0.713832	8	Judo	1118	1	2016-12-27				2	0	1	1	22.5	171.1	89.8	30.6744	38.2083	17.9278	21.7	70.3134	92.3	0.539451	1.02784	97.2914	3.00902	0.332334	270.01	233.24	998.54	516.76	576.78	461.37	817.4	924.8	8899.6	2224.4	2161.5	983.1	4382.8	4501.2	34173.6	10824.1	11472.2	3794.6	18.1	88.216	16.0109	9.35763	5.4691
0.459092	3	Jumper	1119	1	2016-07-06			1	2	0	0	0	19.75	168.8	62.1	21.7945	42.6261	12.9114	9.5	56.2005	71	0.420616	1.14332	87.4648	3.2577	0.306965	143.48	144.41	747.74	490.18	526.75	454.5	243.1	178.4	2212.2	937.4	931.2	830.9	2761.8	2851.1	25945.1	9386.2	9201.5	3222.1	8.7	61.2081	5.3332	3.15948	1.87173
0.539608	8	Judo	1120	1	2016-12-13				2	0	1	1	19	170.1	93.6	32.3495	37.4638	19.0179	23.7	71.4168	96.7	0.568489	1.03312	96.7942	2.98923	0.334534	202.74	233.63	942.34	590.82	565.51	589.63	1084.3	1025.5	11094.9	3368	3402.2	985.4	3870	4050.8	32317.6	12269.9	11594.5	3775.9	22.8	91.9637	20.9603	12.3223	7.24417
0.119733	2	Kendo	1121	1	2016-04-07				2	0	0	1	19.6667	175.1	79.5	25.9295	40.7221	14.8084	15.6	67.098	82.6	0.47173	1.03899	96.247	3.18556	0.313917	212.22	232.56	791.79	529.66	523.19	498.41	549.3	613.9	5401.6	1811.2	1822	956.1	3614.5	4169.2	30302.7	11288.5	10994.6	3708.1	14.3	78.0195	11.1541	6.37013	3.638
0.151636	2	Kendo	1122	1	2016-04-07				2	0	0	0	21.5833	167.1	63.9	22.8848	41.7968	13.6953	10.3	57.3183	71.8	0.429683	1.12363	88.9972	3.13745	0.31873	167.07	194.11	713.33	459.89	454.89	481.22	245.3	402.2	3361.5	719	1057.9	866.1	2991.7	3280.5	24443.6	9770.9	9665.2	3353	10.6	62.6274	6.652	3.98085	2.38232
0.467693	3	Jumper	1123	1	2016-07-06			1	2	0	0	0	21.9167	166.2	66.5	24.0746	41.0227	14.4853	11.8	58.653	72.9	0.438628	1.09624	91.2209	3.02808	0.330242	152.39	167.69	822.8	564.21	582.71	453.63	264.6	269.6	2378.5	877.8	774.4	839.7	2943.4	3171.2	26814.3	10572.3	10802.4	3254	8.2	65.7056	5.4046	3.25187	1.9566
0.286119	8	Judo	1124	1	2016-12-13				2	0	1	1	22.0833	177.6	109.4	34.6842	37.1339	19.5294	26.3	80.6278	103.5	0.58277	0.946069	105.7	2.98407	0.335113	265.12	298.62	1270.43	682.56	697.4	631.75	1483.4	1260.4	15815.5	3373.8	3339.8	1151.9	5115.7	5071.6	36551.8	12594.1	12027.2	4422.1	24.9	106.053	26.4248	14.8788	8.37772
0.862735	5	Gymnastic	1125	1	2016-09-28		1	1	2	0	0	0	22.6667	169.4	61.1	21.2919	43.0097	12.569	14.4	52.3016	73.2	0.432113	1.19804	83.4699	3.43793	0.290873	243.48	249.43	805.3	446.16	455.33	518.74	232.2	192.2	2086.1	639	545.3	879.4	3215	3287.3	26750.1	8207.5	8271.2	3453.5	7.6	60.4772	4.5742	2.70024	1.594
0.915519	6	Cyclist	1126	1	2017-04-24		2	2	2	0	0	0	20	172.4	60.1	20.2209	44.0128	11.729	7.3	55.7127	70.2	0.407193	1.16805	85.6125	3.47166	0.288047	125.47	125.82	643.11	408.65	407.93	434.11	152.3	250.4	2181.9	804.7	681.7	875.6	2495.2	2461.6	24982.5	9084.5	9468	3399	8.4	58.9825	4.9466	2.86926	1.6643
0.392546	3	Jumper	1127	1	2016-07-06			2	2	0	0	0	20.75	182.1	71.7	21.6222	43.8332	11.8738	10.9	63.8847	73.6	0.404174	1.0265	97.4185	3.40391	0.293779	196.82	203.85	865.23	635.14	581.29	474.57	340.8	190.2	2716.4	1247	999.4	925.9	3464.8	3401.8	30194	10362.2	10630.6	3584.6	9	71.0146	6.4197	3.52537	1.93595
0.98872	8	Judo	1128	1	2017-05-02		1	1	2	0	0	0	19.8333	175.3	66.2	21.5424	43.334	12.2889	14.4	56.6672	75.7	0.431831	1.1435	87.4505	3.514	0.284576	187.71	227.78	866.26	530.75	478.53	453.93	219.1	297.5	2038.8	866.1	760.5	930.3	3443.9	3469	28999	8563.2	8843.3	3631.2	7.9	64.8069	5.1123	2.91631	1.66361
0.150073	8	Judo	1129	1	2017-05-02		1	1	2	0	1	1	19.5	176.3	97	31.2081	38.3703	17.7017	24.7	73.041	97	0.550199	1	100	3.10817	0.321733	256.37	260.1	933.13	497.08	574.92	459.58	839.8	886.5	8090	2378.2	2398.5	997.5	5329.4	5041.6	40975.2	10111.5	11094.1	3844.3	16.4	94.9678	15.5905	8.84317	5.01598
0.0663631	8	Judo	1130	1	2016-12-13				2	0	1	1	21.4167	171.4	100.6	34.2434	36.8535	19.9786	25.3	75.1482	102.3	0.596849	1.0169	98.3382	2.98744	0.334735	219.17	212.73	954.75	525.3	541.82	486.28	1416.1	1611.8	15299.5	4027.2	4443.2	1030.1	3815.1	3763.5	33116.6	10994.3	11223.3	3959.3	28.5	97.6404	27.828	16.2357	9.47241
0.89173	1	Soccer	1131	1	2016-03-28			1	2	0	0	0	20.3333	173.4	64	21.2854	43.35	12.2753	8.4	58.624	75.9	0.437716	1.18594	84.3215	3.56582	0.28044	141.3	142.11	747.13	535.23	525.07	512.45	327.8	280.7	2955.9	1148.7	1104.2	899.4	2592.5	2594.4	25539.9	9701.9	9745.6	3485	10.7	62.9793	6.7167	3.87353	2.23387
0.198176	4	Thrower	1132	1	2017-04-18		1	1	2	0	0	1	21.4167	170.5	74.9	25.7652	40.448	15.1115	17.7	61.6427	79.3	0.465103	1.05874	94.4515	3.0778	0.324908	166.67	197.2	908.26	480.55	489.59	391.31	519.4	468.1	5243	1704.3	1775	881.7	3339.2	3661.8	30539.2	9767.7	9701.5	3417.4	14.4	73.6519	10.5915	6.21202	3.64342
0.228032	8	Judo	1133	1	2016-12-13				2	0	1	1	19.5833	172.7	84.2	28.2311	39.4023	16.3469	19.6	67.6968	87.1	0.504343	1.03444	96.6705	3.08525	0.324123	222.36	256.13	1066.02	561.44	540.5	505.05	871.8	686.6	5841.1	3349.9	3177.4	914.5	4176.6	4157.4	31184.2	10402.1	10770.5	3530.2	18.1	82.2138	14.8413	8.59369	4.97608
0.426277	8	Judo	1134	1	2016-12-13				2	0	1	1	20.1667	181.7	89.7	27.1696	40.5905	14.953	18.9	72.7467	89.6	0.493121	0.998885	100.112	3.29781	0.303232	285.7	338.17	1188.74	652.43	683.63	521.5	632.1	611.4	5379	2194.9	2419	1010.8	4785.4	5159.1	32889.8	12567.1	12318.5	3916.8	14	87.5542	12.2472	6.74034	3.7096
0.0694246	3	Jumper	1135	1	2016-07-06			2	2	0	0	0	20.4167	177.7	63.1	19.9827	44.6352	11.2452	10.2	56.6638	74.8	0.420934	1.18542	84.3583	3.74324	0.267149	161.17	177.03	816.31	529.03	560.33	499.43	156.1	313.7	2276.7	938.3	835.3	892.4	2777.4	2931.6	27066.7	8536.7	9418.1	3455.6	8.7	62.3419	5.4125	3.04586	1.71405
0.0222911	1	Soccer	1136	1	2016-03-16			1	2	0	0	0	19.75	170.7	69.3	23.783	41.5581	13.9326	13.2	60.1524	80	0.468658	1.1544	86.625	3.36375	0.297287	178.04	198.2	850.91	552.62	543.08	505.79	365.9	485.4	3122.5	1387.9	1428.3	911.2	3123.3	3283.2	27992.9	9822	9744.1	3526.3	11.3	68.0216	7.7012	4.51154	2.64296
0.375944	5	Gymnastic	1137	1	2016-10-14		1	1	2	0	0	0	21.6667	165.9	58.5	21.2551	42.7361	12.812	10.2	52.533	68.8	0.414708	1.17607	85.0291	3.23687	0.30894	217.68	215.22	848.39	436.71	402.18	473.97	194.1	205.4	1531	406.7	342.5	840.7	3523	3390.5	25886.2	8061.7	7809.3	3261.1	6.1	58.0463	3.5204	2.122	1.27908
0.504506	3	Jumper	1138	1	2016-07-05				2	0	0	0	21.0833	172	65.5	22.1403	42.6692	12.8723	9	59.605	71.7	0.41686	1.09466	91.3529	3.23843	0.308791	158.89	172.62	731.16	544.05	514.86	449.96	260.3	246.8	2367.7	878.9	881.2	907.3	3066.8	3150.7	26902.3	9785.5	9894.8	3521.3	8.6	64.4351	5.5422	3.22221	1.87338
0.90887	3	Jumper	1139	1	2016-07-05				2	0	0	0	19.9167	174	69.4	22.9224	42.3412	13.1738	11	61.766	74.2	0.426437	1.06916	93.531	3.237	0.308928	189.19	193.78	803.79	510.81	542.71	456.45	337	361.1	2417.1	1305.8	1203.6	958	3431.3	3635	27378	10169.3	10791.7	3741.3	9.6	68.4259	6.5826	3.7831	2.1742
0.550118	1	Soccer	1140	1	2016-03-29			1	2	0	0	1	20.9167	185.8	75.7	21.9283	43.9218	11.8021	10.8	67.5244	77.4	0.416577	1.02246	97.8036	3.52969	0.283311	193.49	216.89	1053.78	691.37	632.12	527.17	361.9	357.3	3506.4	1606.5	1527.8	911.3	3187.5	3495.1	30537.6	11447.1	10891.8	3523	11.1	74.6681	8.2712	4.45167	2.39595
0.429016	4	Thrower	1141	1	2017-04-18		1	1	2	0	1	1	19.0833	172.8	97.3	32.5856	37.5698	18.8574	22.6	75.3102	99.1	0.573495	1.0185	98.1837	3.04122	0.328815	194.96	232.6	1005.77	622.07	622.45	591.5	985.6	1157	11000.4	3323.2	3511.5	1124.5	3807.3	4140	35598.8	12050.4	11435.5	4299.6	22	95.7031	21.1022	12.2119	7.06708
0.485733	1	Soccer	1142	1	2016-03-28			1	2	0	0	0	20.4167	174	72.2	23.8473	41.7866	13.7053	11.3	64.0414	79	0.454023	1.09418	91.3924	3.31275	0.301864	158.1	169.19	890.92	537.81	521.97	513.53	423.9	432.9	3926.1	1675	1706.9	850.4	2919.7	3123.9	27944.1	10677.8	10611.7	3279.7	12.8	70.3636	9.0152	5.18115	2.97767
0.981406	6	Cyclist	1143	1	2017-04-24		1	1	2	0	0	1	20.75	176.4	76.5	24.5847	41.5539	13.9369	16.4	63.954	77	0.436508	1.00654	99.3506	3.13203	0.319281	172.09	198.34	733.48	447.96	467.37	438.25	658.2	408.3	3927.5	2171.7	1698.8	955.7	3398.8	3524.8	29585.1	10899.2	11526.7	3702.7	13.1	74.915	9.8202	5.56701	3.1559
0.937053	7	Control	1144	1	2016-09-20		1	1	2	1	0	0	26.8333	170	68	23.5294	41.6498	13.8408	15.1	57.732	82.5	0.485294	1.21324	82.4242	3.50625	0.285205	145.05	150.35	585.66	477.01	454.16	477.99	697.3	698.4	6409	2556.4	2529.6	961.2	2493.4	2717	24023.5	8807.4	9116.1	3740.5	18.6	67.04	13.8519	8.14818	4.79304
0.848789	1	Soccer	1145	1	2016-03-16			1	2	0	0	0	20.5833	168.2	55.6	19.6527	44.0691	11.6841	9.8	50.1512	69.9	0.415577	1.25719	79.5422	3.55676	0.281155	124.75	135.63	641.14	468.32	463.07	472.89	171	123.6	1409.7	469.1	252.8	839.2	2285.3	2428	23126.6	8862.6	8976.6	3266.9	6	54.5172	3.2654	1.94138	1.15421
0.515344	3	Jumper	1146	1	2016-07-05				2	0	0	0	19.8333	171	59	20.1771	43.925	11.7995	9.9	53.159	69	0.403509	1.16949	85.5072	3.41971	0.292422	139.48	154.41	676.23	446.27	467.57	406.21	207	286.9	2233.4	652.5	669.1	828.6	2754	2819.9	24275.8	8980.6	8720.4	3244.5	8.4	57.9629	4.8775	2.85234	1.66803
			Validation
			Mean							0.102041	0.244898		21.3367	172.535	74.9684	25.0385	41.2153	14.5046	14.8898	63.0846	81.4308	0.471404	1.10351	91.3214	3.27429	0.306742	183.249	198.815	837.856	507.326	511.809	493.186	565.458	550.401	5401.79	1826.97	1795.26	950.43	3351.06	3477	29078	10048.1	10113.8	3666.5	14.0531	73.557	11.0903	6.35627	3.64833
			SD							0.304258	0.432238		2.07267	6.91876	16.085	4.32289	2.00975	2.35965	5.11588	9.61112	11.1833	0.0568662	0.0962914	8.1631	0.21696	0.0204075	41.1464	44.473	157.856	88.0236	90.4262	75.5536	429.996	421.967	4560.01	1214.49	1227.13	106.41	727.865	759.157	4732.77	1647.29	1612.47	381.315	6.96408	15.4547	7.76579	4.32068	2.41288
			SEE
			CrossValidation
			Mean							0.0833333	0.25		20.9705	172.36	74.8208	25.1249	41.1764	14.5829	15.1063	62.8236	81.0312	0.470049	1.09693	91.7249	3.25211	0.308802	188.587	202.88	839.658	516.812	520.995	482.767	544.058	539.085	5286.36	1807.02	1799.9	941.933	3408.82	3522.21	29014.7	10052.4	10140.7	3643.38	13.8792	73.4523	10.9184	6.3073	3.64668
			SD							0.27931	0.437595		1.92213	5.86623	14.5954	4.40244	2.20796	2.52427	5.34361	8.3028	10.4368	0.0576333	0.0860945	7.33565	0.216511	0.0201269	44.0442	47.506	149.985	72.3773	74.6015	57.3547	365.971	374.478	3977.71	1044.85	1119.74	72.369	747.356	737.216	4105.85	1423.29	1367.34	261.945	5.88156	14.0247	6.80039	3.90928	2.25135
			SEE
			T-test							0.720628	0.94689		0.306267	0.880954	0.957303	0.910442	0.915299	0.854112	0.813248	0.872326	0.836138	0.893078	0.68883	0.772377	0.562359	0.565781	0.47297	0.612753	0.947616	0.518756	0.543315	0.400487	0.767562	0.874849	0.881256	0.922474	0.982428	0.618471	0.655881	0.73342	0.937069	0.987803	0.921132	0.705764	0.881862	0.968449	0.896147	0.947208	0.996835
																			14.961	62.9988																									13.9959
Validation		98	%event	%WT									21.2163	172.477	74.9199				5.17438	9.17359																									6.60782
	Soccer	23	23.4694	59	60.2041								2.02514	6.57146	15.5606
	Kendo	8	8.16327	39	39.7959
	Jumper	6	6.12245
	Thrower	9	9.18367
	Gymnastic	11	11.2245																																										0.00360144
	Cyclist	7	7.14286
	Control	10	10.2041
	Judo	24	24.4898
CrossValidation		48
	Soccer	9	18.75	26	54.1667
	Kendo	4	8.33333	22	45.8333
	Jumper	7	14.5833
	Thrower	4	8.33333
	Gymnastic	5	10.4167
	Cyclist	2	4.16667
	Control	4	8.33333
	Judo	13	27.0833
[truncated: 56 more columns]
